# Supplementary material for: Interim clinical trial analysis of intraoperative mass spectrometry for breast cancer surgery
Source: NPJ Breast Cancer. 2021 Sep 9;7:116. doi: 10.1038/s41523-021-00318-5 (PMC8429658; doi:10.1038/s41523-021-00318-5)
Supplement: Supplementary file 2 — Supplementary Data 1 [file 41523_2021_318_MOESM2_ESM.xlsx]

## Sheet: Sheet1
SampleID	Status	64.9492	65.9661	66.983	67.9999	69.0169	70.0338	71.0507	72.0331	73.0154	73.9978	74.9802	75.9626	76.945	77.9274	78.9097	79.8921	80.8745	81.8569	82.8393	83.8216	84.804	85.7864	86.7688	87.7512	89.0491	89.751	90.7509	91.7508	92.3508	93.0487	93.9996	94.9505	95.9505	96.9504	97.9503	98.9502	99.9501	100.95	101.95	102.95	103.95	104.95	105.95	106.949	107.949	108.949	109.949	110.949
'1N'	1	0	0	0	0	0	0	0	0	0	0	0	0	0	0	0	0	0	0	0	0	0	0	0	0	0	0	0	0	0	0	0	0	0	0	0	0	0.000236489	0.000503989	0.000684573	0.00116725	0.001401	0.000365387	0.000127632	0.000131219	0.000504833	0.000391124	0.000107802	0.00111114
'1T1'	2	0	0	0	0	0	0	0	0	0	0	0	0	0	0	0	0	0	0	0	0	0	0	0	0	0	0	0	0	0	0	0	0	0	0	0	0	7.85047e-05	0.000122676	1.46593e-05	2.16997e-05	2.95598e-05	7.86976e-05	2.5461e-05	0.000145774	0.000114044	2.62325e-05	9.01743e-05	0.000177118
'1T2'	2	0	0	0	0	0	0	0	0	0	0	0	0	0	0	0	0	0	0	0	0	0	0	0	0	0	0	0	0	0	0	0	0	0	0	0	0	3.60361e-05	2.76059e-05	6.03223e-05	0.000345641	2.56403e-05	5.7221e-05	1.21868e-05	0.000123134	0.000242469	0.000429595	5.77452e-05	0.00137278
'2N'	1	0	0	0	6.85905e-05	0.000394617	8.87712e-06	9.29138e-06	0	1.66298e-05	0	8.46285e-06	0	0	0	1.43217e-05	4.45631e-05	2.42049e-05	1.1126e-05	8.10777e-06	0	1.4085e-05	6.21398e-06	1.78134e-05	1.4085e-05	2.88802e-05	0	0	0	1.30789e-05	1.59788e-05	0	9.76483e-06	1.47952e-05	6.56907e-05	1.19545e-05	1.65114e-05	8.52203e-06	1.78134e-05	3.61594e-05	3.7639e-05	1.15994e-05	0	0	6.98333e-06	1.3434e-05	1.43217e-05	1.44401e-05	5.33811e-05
'2T'	2	0	0	0	8.45792e-05	0.000416167	1.28203e-05	9.22365e-06	0	1.56628e-05	0	1.30523e-05	0	0	0	6.09109e-06	3.66046e-05	2.43064e-05	0	1.28783e-05	6.61319e-06	1.18921e-05	5.91706e-06	1.6939e-05	9.97779e-06	2.56986e-05	0	0	0	1.80992e-05	1.50247e-05	0	1.07319e-05	1.25302e-05	6.00988e-05	8.58554e-06	1.96655e-05	9.16564e-06	1.86213e-05	3.41681e-05	4.43199e-05	1.6475e-05	0	0	5.91706e-06	1.0906e-05	1.40965e-05	1.38065e-05	6.58998e-05
'4N'	1	0	1.10318e-05	0.000128032	0.000552142	2.17077e-05	9.33944e-05	1.87026e-05	5.00581e-05	4.57087e-05	5.14025e-05	5.9706e-06	1.83072e-05	1.93748e-05	9.62018e-05	0.000133844	0.000110555	3.0367e-05	5.50007e-05	1.16644e-05	4.30595e-05	2.38824e-05	0.000104308	0.000396076	0.00238725	9.07452e-05	3.71284e-05	0.000241513	0.00120017	3.11578e-05	0.000110041	0.000794327	4.10429e-05	0.000188133	2.7876e-05	7.50477e-05	4.57878e-05	0.000105573	6.18807e-05	0.000387891	6.69419e-05	5.334e-05	8.61981e-05	5.87175e-05	3.51119e-05	9.63204e-05	3.98567e-05	0.000146458	0.000148672
'4T1'	2	0	7.93655e-06	4.50775e-05	0.000134679	1.03919e-05	5.19248e-05	9.97689e-06	5.91351e-05	2.3827e-05	2.64552e-05	0	5.11813e-06	2.25647e-05	0.000107515	0.000132933	6.64319e-05	3.05013e-05	9.42358e-05	2.45878e-05	5.78383e-05	1.66512e-05	4.81899e-05	0.000359462	0.00224987	0.000103711	3.84205e-05	0.000288016	0.00204549	0	0.000254558	0.00122164	3.6311e-05	0.000284281	2.39134e-05	9.22127e-05	2.51065e-05	3.19018e-05	2.60575e-05	0.000195492	4.3383e-05	2.5314e-05	2.71641e-05	4.28989e-05	1.47665e-05	0.000115919	3.66396e-05	0.000191532	4.40401e-05
'4T2'	2	0	8.68602e-06	4.1708e-05	8.74761e-05	2.40845e-05	0.000127374	1.31736e-05	4.26256e-05	8.15807e-06	1.39907e-05	2.89115e-06	7.79353e-06	2.2287e-05	5.78984e-05	0.000112441	4.36312e-05	2.08917e-05	5.29835e-05	1.5298e-05	5.12991e-05	1.39027e-05	9.66273e-05	0.000357447	0.00203939	0.000111586	5.67042e-05	0.000216924	0.00099893	2.70008e-05	0.000137342	0.000653111	2.35314e-05	0.000134137	2.328e-05	6.38441e-05	1.55116e-05	4.09412e-05	1.98358e-05	0.000122057	2.78933e-05	3.32608e-05	0.000108267	3.4103e-05	3.61519e-05	0.000103403	4.45991e-05	0.000143828	4.85587e-05
'5N'	1	0	7.487e-06	0	1.66378e-05	0.000239029	1.71924e-05	0.000147764	1.85442e-05	6.83535e-05	2.32929e-05	4.36742e-05	7.83362e-06	3.58405e-05	1.14038e-05	0.000100624	0.000229567	0.000138336	1.7643e-05	3.00866e-05	1.00867e-05	5.26516e-05	9.80935e-06	0.000128527	0.00010097	0.00257376	9.18197e-05	2.83535e-05	0	0.000103986	0.00151608	3.58059e-05	0.00104097	2.2357e-05	0.000232548	1.73657e-05	0.000142461	2.63431e-05	0.000249948	5.64298e-05	0.00218697	0.000120277	0.000131022	3.2721e-05	0.000191404	2.95321e-05	0.000119757	5.12998e-05	0.000179584
'5T'	2	0	4.78727e-06	2.81917e-06	2.10374e-05	0.000193964	1.45214e-05	0.000113059	1.19948e-05	7.58782e-05	1.5532e-05	2.76332e-05	0	8.75006e-06	3.16492e-06	4.44418e-05	0.00016564	5.766e-05	1.28192e-05	1.58246e-05	7.97878e-06	3.19151e-05	8.45751e-06	6.2926e-05	4.42822e-05	0.000501919	2.28725e-05	1.44682e-05	5.77132e-05	0	0.000168911	1.00001e-05	0.00010524	1.95214e-05	5.61706e-05	1.60374e-05	6.08249e-05	3.51066e-05	0.00013899	5.04791e-05	0.00119458	7.55059e-05	5.26068e-05	1.72342e-05	6.66494e-05	1.19682e-05	3.41492e-05	2.56917e-05	0.00014548
'6N1'	1	0	1.19008e-05	2.94656e-06	1.17758e-05	0.00017214	4.67493e-06	9.42692e-05	6.91349e-06	3.02257e-05	5.1747e-06	1.19841e-05	1.18695e-06	1.36292e-05	0	2.17504e-05	0.000180927	0.000121527	1.10574e-05	2.86223e-05	7.47573e-06	2.86847e-05	7.05925e-06	6.35749e-05	5.54953e-05	0.00267071	9.77259e-05	2.79247e-05	0	2.91637e-05	0.000397109	8.26703e-06	0.000324351	3.54629e-05	0.000229249	1.60031e-05	9.57997e-05	2.1032e-05	2.63525e-05	1.23277e-05	0.000146578	8.13688e-05	3.2256e-05	2.7883e-05	7.35703e-05	1.98659e-05	0.00014788	4.09083e-05	0.000199637
'6N2'	1	0	1.15074e-05	0	1.07928e-05	0.000229676	3.1494e-06	0.000118527	7.14673e-06	4.3595e-05	2.47107e-06	1.55653e-05	5.5478e-06	9.03637e-06	1.23554e-06	1.55532e-05	0.000354889	0.000184688	3.19665e-05	3.55156e-05	5.99598e-06	2.27242e-05	1.07443e-05	9.83099e-05	7.61308e-05	0.00197992	9.10784e-05	2.34267e-05	0	1.83998e-05	0.000120574	5.83851e-06	0.000159069	6.27701e-05	0.000308109	1.71643e-05	7.7972e-05	1.307e-05	3.18332e-05	1.67766e-05	0.000102658	0.000118963	4.74954e-05	2.90593e-05	6.19706e-05	1.43177e-05	4.31468e-05	3.89194e-05	0.000106474
'6T'	2	0	1.33369e-05	1.26973e-06	7.7043e-06	0.000169829	1.19335e-05	0.000216685	1.29455e-05	0.000104051	4.32472e-06	1.17713e-05	4.17197e-06	4.42019e-06	1.17426e-06	2.07166e-05	0.000321814	0.000146277	2.59292e-05	1.96665e-05	4.6875e-06	2.25878e-05	7.00738e-06	0.000103889	0.000109054	0.0033738	0.000126324	3.17814e-05	0	2.36857e-05	8.19501e-05	6.98829e-06	0.000111488	3.90657e-05	0.000263684	2.17954e-05	0.000144692	1.79099e-05	2.42012e-05	1.18572e-05	9.34635e-05	0.000119202	4.91949e-05	2.02679e-05	6.73148e-05	1.65924e-05	4.26266e-05	3.58484e-05	9.30912e-05
'7N'	1	0	1.84497e-05	1.50412e-05	0.000111258	0.000218768	3.08794e-05	9.97435e-05	1.84157e-05	7.46974e-05	2.03319e-05	2.27568e-05	7.42734e-06	5.2568e-06	1.09375e-05	5.75874e-05	0.000145274	7.80041e-05	2.32656e-05	3.0676e-05	1.62622e-05	3.9409e-05	2.5097e-06	5.32293e-05	0.000241999	0.00186318	4.81082e-05	4.93461e-05	0.000420306	0	0.00268534	0.000277033	0.00179872	7.14585e-05	0.000405248	3.40166e-05	9.38423e-05	3.6221e-05	4.7379e-05	8.82972e-05	0.000417644	7.57657e-05	0.000123026	8.18025e-05	9.06204e-05	8.37187e-05	0.000121296	4.30379e-05	0.000249817
'7T'	2	0	3.75607e-06	1.82438e-06	2.36326e-05	0.00012313	4.0213e-05	0.000323842	1.50013e-05	5.35738e-05	1.6818e-05	1.28013e-05	0	2.72124e-06	4.68359e-06	3.25705e-05	0.000178743	4.51572e-05	2.06737e-05	1.81135e-05	8.95325e-06	3.23175e-05	1.2648e-05	9.07206e-05	0.000307668	0.00307963	0.000115212	3.28771e-05	0.000154597	0	0.000492858	4.05042e-05	0.000329024	9.52049e-06	5.72456e-05	1.84277e-05	9.84474e-05	1.84891e-05	2.03594e-05	2.53956e-05	0.000175937	2.0804e-05	4.23823e-05	2.61392e-05	5.03084e-05	3.39809e-05	0.000100279	3.7714e-05	0.000239752
'8N'	1	0	0.000769555	0.000305618	0.000848696	0.000336791	4.78678e-05	8.21468e-05	3.00332e-05	8.57914e-05	4.16933e-05	1.41149e-05	4.39101e-05	0.000213451	7.02612e-05	0.000337267	0.000372435	0.000255508	0.000355615	0.000201553	0.00016393	3.9965e-05	4.35094e-05	9.66499e-05	0.000510991	0.00292695	0.000785436	0.000709012	7.37806e-05	0.0005606	0.00112588	0.000368239	0.000462935	0.00057355	0.0002514	0.000146058	0.000104615	8.82586e-05	0.000103864	0.00022838	0.000377444	0.000451701	0.000588191	0.0013037	0.00067705	0.000555941	0.00060332	0.000376079	0.00115384
'8T'	2	0	0.000172099	6.73199e-05	0.000229253	6.30558e-05	7.87878e-05	0.000648184	5.43474e-05	0.000172384	2.43823e-05	2.74322e-05	8.36561e-06	3.82378e-05	1.48722e-05	0.00012183	0.000293139	9.27479e-05	0.000112976	0.000109549	4.5244e-05	7.73819e-05	1.00794e-05	0.000343036	0.000596782	0.0111381	0.000591791	0.000292151	0	0.000358327	0.000465616	9.53215e-05	0.000226598	0.000111675	6.62219e-05	6.50484e-05	0.000156077	4.03989e-05	8.38362e-05	6.98354e-05	0.000182672	0.000111297	0.000142982	0.00052091	0.000239314	0.00015495	0.000302608	0.000160341	0.000372368
'13N1'	1	0	0	0	0.000135008	0.000939014	0	7.72437e-05	2.64196e-05	6.67206e-05	4.70179e-05	6.47056e-05	0	0	0	0.000138143	0.000450252	0.000137471	2.77629e-05	8.21693e-05	0	0.00014777	0	0.000120231	0.000149562	0.000534213	4.79135e-05	0	0	5.46303e-05	0.000229268	4.47789e-05	0.000278749	8.21693e-05	0.000236657	4.34356e-05	0.000112395	0.000146203	0.000325543	9.04534e-05	0.000319945	0	5.46303e-05	0	4.79135e-05	6.78401e-05	5.50781e-05	0.000125829	0.000373456
'13N2'	1	0	0	0	0.000268017	0.00101399	3.13669e-05	0.00015404	0	9.06846e-05	3.35409e-05	8.94424e-05	0	0	7.63987e-05	0.000179816	0.000441001	0.000150934	0	0.000111803	0	0.000208078	4.90691e-05	0.000167394	0.000211494	0.000718955	4.41001e-05	0	0	4.00627e-05	0.000200003	5.8386e-05	0.000415534	0.000108387	0.000238824	7.26719e-05	0.000122673	6.89452e-05	0.000387894	0.000154661	0.0003469	4.56529e-05	5.27959e-05	0	5.46592e-05	6.3355e-05	5.3417e-05	0.000120499	0.00056181
'13T'	2	0	0	0	0.000117359	0.00105829	4.46103e-05	9.24806e-05	0	0.000110839	2.09325e-05	4.37524e-05	0	0	0	9.76279e-05	0.000386737	0.000158881	3.72324e-05	4.88997e-05	2.28199e-05	9.74563e-05	1.8702e-05	8.7848e-05	0.0001479	0.000521426	2.14473e-05	1.8702e-05	7.37786e-05	0	0.000213443	4.63261e-05	0.000275897	6.82881e-05	0.000225625	3.24282e-05	0.000122678	0.000114099	0.00025119	8.71616e-05	0.000224424	0	2.81388e-05	0	3.60314e-05	6.0567e-05	3.24282e-05	9.38532e-05	0.000375241
'14N'	1	0	1.44356e-05	0	0	5.26706e-05	0	5.20203e-05	0	3.77147e-05	0	2.32791e-05	0	0	0	4.57779e-05	0.000156581	6.59357e-05	1.49558e-05	3.31629e-05	1.57361e-05	3.16023e-05	0	4.52577e-05	0.000135253	0.000531648	3.35531e-05	3.16023e-05	9.64977e-05	0	0.000141105	1.7947e-05	4.12261e-05	4.18764e-05	0.000142536	3.86251e-05	9.14257e-05	5.68322e-05	5.04597e-05	2.47096e-05	9.94888e-05	1.32652e-05	2.78309e-05	0	3.64142e-05	4.85089e-05	2.549e-05	2.09382e-05	0.000120557
'14T'	2	0	0	0	1.76145e-05	5.26471e-05	1.45369e-05	9.2067e-05	0	3.49671e-05	7.59586e-06	2.68474e-05	0	0	2.67165e-05	0.00013941	0.000362244	0.000123433	3.97473e-05	4.85873e-05	1.27034e-05	4.13843e-05	1.02151e-05	6.41064e-05	0.000111646	0.000403628	3.60148e-05	3.66042e-05	0.000167502	1.80729e-05	0.000265004	3.79793e-05	0.000124349	6.32552e-05	0.000211505	2.75022e-05	0.000114593	7.33393e-05	9.77639e-05	3.69971e-05	8.7025e-05	1.80729e-05	1.99064e-05	2.41627e-05	7.64824e-05	7.89707e-05	4.12534e-05	3.22169e-05	0.000162132
'20N1'	1	0	0	0	2.99551e-05	0.000103962	0	5.14203e-05	1.77808e-05	8.4419e-05	2.69115e-05	2.06642e-05	0	0	0	7.52882e-05	0.00011117	5.78278e-05	1.95429e-05	3.78043e-05	0	3.01153e-05	0	7.86522e-05	0.000202477	0.00117097	6.18325e-05	2.40282e-05	0	0.000137922	0.000616883	7.41669e-05	0.000429143	2.86736e-05	0.000135679	2.1305e-05	4.54933e-05	2.80329e-05	8.3618e-05	2.86736e-05	0.000188221	3.74839e-05	3.01153e-05	0	3.28385e-05	2.86736e-05	4.74156e-05	3.18774e-05	0.000121422
'20N2'	1	0	0	0	3.20804e-05	0.000115648	0	5.38633e-05	0	7.36661e-05	2.59415e-05	0	0	0	2.37632e-05	0.000100004	6.93095e-05	5.76259e-05	0	3.16843e-05	0	4.33679e-05	0	0.000116836	0.000211691	0.00113885	9.03003e-05	2.99021e-05	2.09909e-05	0.000241593	0.00120876	0.000124163	0.000831713	2.9308e-05	0.000194265	2.99021e-05	5.50515e-05	4.03975e-05	8.57457e-05	4.45561e-05	0.000242979	4.65363e-05	3.6635e-05	0	5.01008e-05	2.89119e-05	6.67351e-05	3.42587e-05	0.000126539
'20T'	2	0	0	0	2.63682e-05	5.59542e-05	0	7.79426e-05	1.79661e-05	4.96079e-05	0	1.92175e-05	0	0	0	6.96299e-05	0.000213359	5.89932e-05	1.80555e-05	3.02117e-05	0	3.79881e-05	2.51168e-05	0.000115752	0.000323033	0.00236447	0.000130679	4.46918e-05	0	0.000163662	0.000820632	0.000110478	0.000548548	3.0748e-05	0.000125227	2.25247e-05	6.20323e-05	1.68935e-05	4.74627e-05	6.07809e-05	0.000229537	2.96754e-05	1.5374e-05	2.48487e-05	3.47703e-05	4.2636e-05	7.09706e-05	5.11275e-05	0.000156421
[truncated: 986 more columns]
